# Supplementary material for: 3D Printing of Polysaccharide-Based Self-Healing Hydrogel Reinforced with Alginate for Secondary Cross-Linking
Source: Biomedicines. 2021 Sep 15;9(9):1224. doi: 10.3390/biomedicines9091224 (PMC8471923; doi:10.3390/biomedicines9091224)
Supplement: Supplementary file 1 [file biomedicines-09-01224-s001.zip]

Archive with 1 entries (1 files):
- biomedicines-1298252-supplementary.pdf
